# Supplementary material for: Soil contamination by Echinococcus multilocularis in rural and urban vegetable gardens in relation to fox, cat and dog faecal deposits
Source: Parasite. 2021 Nov 1;28:74. doi: 10.1051/parasite/2021073 (PMC8559720; doi:10.1051/parasite/2021073)
Supplement: Supplementary Tables — Supplementary Table 1. Detailed results of soil and faecal analysis from the 50 soil-sampled rural vegetable gardens. [file parasite-28-74-s1.zip]

Archive with 1 entries (1 files):
- parasite210068-1-olm/Supplementary_table_1.xlsx
