# Supplementary material for: Soil contamination by Echinococcus multilocularis in rural and urban vegetable gardens in relation to fox, cat and dog faecal deposits
Source: Parasite. 2021 Nov 1;28:74. doi: 10.1051/parasite/2021073 (PMC8559720; doi:10.1051/parasite/2021073)
Supplement: Supplementary Tables — Supplementary Table 1. Detailed results of soil and faecal analysis from the 50 soil-sampled rural vegetable gardens. [file parasite-28-74-s1.zip › parasite210068-1-olm/Supplementary_table_1.xlsx]

## Sheet: Feuil1
	Supplementary Table 1. Detailed results of soil and faecal analysis from the 50 soil-sampled rural vegetable gardens
	ID rural vegetable gardens	Surface area (m²)	Number E. multilocularis-positive soil samples	Number fox faeces	Number E. multilocularis-positive fox faeces	Number E. multilocularis-positive fox faeces prior to soil sampling	Number cat faeces	Number E. multilocularis-positive cat faeces	Number E. multilocularis-positive cat faeces prior to soil sampling	Number dog faeces	Number E. multilocularis-positive dog faeces
	BAB01	15.6	0	4	1	1	5	0	0	0	0
	BAB02	240	0	0	0	0	0	0	0	0	0
	BAB03	1794	0	10	4	4	4	0	0	2	0
	BAB04	441	0	0	0	0	7	0	0	0	0
	BAB05	74	0	0	0	0	12	0	0	0	0
	BAB06	220	0	3	2	1	5	0	0	0	0
	BAB07	181.5	1	3	0	0	0	0	0	0	0
	BAB08	86	0	0	0	0	0	0	0	0	0
	BAB09	170	1	0	0	0	0	0	0	0	0
	BAB10	97	0	0	0	0	4	0	0	0	0
	BAB11	97	1	8	1	1	2	0	0	2	0
	BAB12	84	1	0	0	0	0	0	0	2	0
	BAB13	145	0	4	2	1	2	1	0	0	0
	BLB01	240	1	0	0	0	4	0	0	0	0
	BLB02	225	1	0	0	0	17	0	0	0	0
	BLB03	194	2	0	0	0	7	0	0	0	0
	BLB04	91	1	0	0	0	11	0	0	0	0
	BLB05	130	0	4	0	0	2	0	0	0	0
	BLB06	370.5	1	0	0	0	9	0	0	0	0
	BLB08	319.5	0	4	1	1	4	0	0	3	0
	BLB11	104	0	2	0	0	6	0	0	0	0
	BRI01	251	0	3	0	0	5	0	0	2	0
	BRI02	525	1	3	0	0	12	0	0	0	0
	CR02	6160	0	4	1	1	3	0	0	2	0
	GRA01	1276	0	11	1	1	17	0	0	0	0
	GRA03	360	0	5	3	3	0	0	0	0	0
	GRA05	179.6	0	0	0	0	0	0	0	0	0
	GRA06	84.4	1	0	0	0	0	0	0	0	0
	GRA08	74.8	1	0	0	0	2	1	0	2	0
	GRA09	577.5	1	3	1	1	13	0	0	0	0
	GRA10	110.6	2	0	0	0	0	0	0	3	0
	ILL05	8384	0	32	0	0	15	0	0	3	0
	ROU02	95	0	2	0	0	2	0	0	0	0
	ROU03	344	1	0	0	0	8	0	0	0	0
	ROU04	88	0	3	0	0	5	0	0	0	0
	ROU06	88	0	0	0	0	2	0	0	0	0
	ROU10	206	3	2	0	0	14	0	0	2	0
	ROU11	76	1	2	0	0	0	0	0	0	0
	SF01	355	2	6	0	0	3	0	0	0	0
	SF04	184	1	0	0	0	0	0	0	0	0
	SF06	180	0	3	1	0	3	0	0	0	0
	SF07	300	0	3	0	0	8	0	0	0	0
	SF09	264.6	0	8	0	0	4	0	0	2	0
	SON01	165	0	0	0	0	0	0	0	0	0
	SON08	350	0	0	0	0	0	0	0	0	0
	SPA01	228	0	0	0	0	0	0	0	0	0
	SPA03	240	1	0	0	0	0	0	0	0	0
	SPA05	351.5	1	5	0	0	5	0	0	3	0
	SPA08	343	0	0	0	0	2	0	0	0	0
	SPA11	16	0	0	0	0	0	0	0	0	0
